# Supplementary material for: Peptide signaling without feedback in signal production operates as a true quorum sensing communication system in Bacillus subtilis
Source: Commun Biol. 2021 Jan 8;4:58. doi: 10.1038/s42003-020-01553-5 (PMC7794433; doi:10.1038/s42003-020-01553-5)
Supplement: Supplementary file 4 — Supplementary Data 1 [file 42003_2020_1553_MOESM4_ESM.xlsx]

## Sheet: fig. 2a
t	OD650	SM (ComX concentration)		t	OD650	SM (ComX concentration)		t	OD650	SM (ComX concentration)	SE
[h]	[a.u.]	[nM]		[h]	[a.u.]	[nM]		[h]	[a.u.]	[nM]
	replicate 1				replicate 2				replicate 3
0	0.0374	0.05915		0	0.0352	0.02263		0	0.0352	0.05519	0.03365
0.6	0.0506	ND		0.7	0.043	ND		0.72	0.0427	ND	ND
1.1	0.1082	ND		1.32	0.0821	ND		1.23	0.0829	ND	ND
1.42	0.1151	0.11269		1.82	0.2213	ND		1.75	0.2133	ND	ND
1.8	0.268	0.82383		2.03	0.2619	0.61505		2.12	0.3614	1.2385	0.126
2.29	0.3861	1.82028		2.65	0.53258	1.71962		2.68	0.5642	2.7734	0.38942
2.87	0.55416	3.95639		3.22	0.71501	3.56562		3.47	0.71061	3.68961	0.39477
3.4	0.69996	5.37394		3.73	0.86515	6.76461		4.13	0.86182	8.86138	0.79784
4.04	0.76984	5.75249		4.37	0.9818	12.6454		4.37	0.92004	9.09996	2.04589
5.05	0.91851	8.40695		6.12	1.23151	13.3458		5.05	1.06157	11.6876	1.61328
5.7	1.00918	ND		7.22	1.24193	ND		5.95	1.24421	15.8878	2.28338
								6.85	1.29612	ND	ND
								7.68	1.36419	ND	ND
	ND-not determined

## Sheet: fig. 2b
OD650	ComX	SE		OD650	ComX	SE		OD650	ComX	SE
a.u.	nM	nM		a.u.	nM	nM		a.u.	nM	nM
	replicate 1				replicate 2				replicate 3
0.0374	0.05915	0.04422		0.0352	0.02263	0.01563		0.0352	0.05519	0.03365
0.0506	ND	ND		0.043	ND	ND		0.0427	ND	ND
0.1082	ND	ND		0.0821	ND	ND		0.0829	ND	ND
0.1151	0.11269	0.04911		0.2213	ND	ND		0.2133	ND	ND
0.268	0.82383	0.232		0.2619	0.61505	0.08517		0.3614	1.2385	0.126
0.3861	1.82028	0.58584		0.53258	1.71962	0.36809		0.5642	2.7734	0.38942
0.55416	3.95639	1.4218		0.71501	2.83947	0.91711		0.64273	ND	ND
0.69996	5.37394	0.47496		0.86515	6.76461	1.45033		0.71061	3.68961	0.39477
0.76984	5.75249	1.32564		0.9818	12.6455	1.63168		0.77299	ND	ND
0.91851	8.40695	1.8553		1.10662	ND	ND		0.86182	8.86138	0.79784
1.00918	ND	ND		1.23151	13.3459	1.5921		0.92004	9.09996	2.04589
								1.06157	11.6876	1.61328
								1.24421	15.8878	2.28338
	ND-not determined

## Sheet: fig. 2c
	dcomP				dcomQXP
t	OD650	OD650	OD650		OD650	OD650	OD650
[h]	[a.u.]	[a.u.]	[a.u.]		[a.u.]	[a.u.]	[a.u.]
	replicate 1	replicate 2	replicate 3		replicate 1	replicate 2	replicate 3
0	0.08	0.08	0.08		0.08	0.08	0.08
1.5	0.1	0.1	0.12		0.12	0.14	0.15
2	0.17	0.18	0.21		0.22	0.26	0.26
2.5	0.33	0.31	0.37		0.4	0.44	0.46
3	0.65	0.65	0.75		0.8	0.81	0.81
3.5	1.2425	1.1864	1.2236		1.4216	1.3004	1.4216
4	1.4636	1.4636	1.78		1.5064	1.55	1.5281
5	1.55	1.5721	1.8776		1.55	1.6396	1.5064
6	1.4849	1.4636	1.6396		1.4216	1.4849	1.34

## Sheet: fig. 2d
	%ΔcomP
exp no.	replicate 1	replicate 2	replicate 3
transfer
0	40.8297	ND	38.3686
1	31.3433	42.5532	39.3939
2	23.6364	38.3178	35.2159
3	41	33.3333	ND
4	ND	37.1681	43.75
5	38.1818	36.3636	43.3962
6	36.1257	33.9901	39.759
	ND-not determined

## Sheet: fig 3a
time	OD650	DO
[h]	[a.u.]	[%]
	Optical density of culture	dissolved oxygen (DO %)
0	0.0384	100.6
0.48	0.0499	96.1
0.93	0.074	90.2
1.35	0.1275	78.4
1.45	0.152	77
1.87	0.2623	57.2
2.27	0.3337	57
2.85	0.471	57.1
3.1	0.5327	57.1
3.77	0.6261	57.3
4.35	0.7122	57.5
4.93	0.7801	57.5
5.25	0.8008	57.6
6.03	0.8697	57.7
6.7	0.9128	57.7
7	0.9372	57.7
8.02	0.9873	57.7
8.45	0.99	57.8

## Sheet: fig 3b
time	OD650	DO
[h]	[a.u.]	[%]
		dissolved oxygen (DO %)
0	0.043	100
0.5	0.0404	100
1	0.046	100
1.5	0.0742	100
2	0.1578	100
2.5	0.3393	100
3	0.622	100
4	1.157	100
4.5	1.2838	100
4.75	1.3	100
5	1.3316	100
5.75	1.347	100
6.75	1.3721	100

## Sheet: fig3c
replicate 1						replicate 2						replicate 3
t	ΔcomQ spent medium	SD	10x diluted wt medium in ΔcomQ spent medium	SD		t	ΔcomQ spent medium	SD	10x diluted wt medium in ΔcomQ spent medium	SD		t	ΔcomQ spent medium	SD	10x diluted wt medium in ΔcomQ spent medium	SD
h	MU	MU	MU	MU		h	MU	MU	MU	MU		h	MU	MU	MU	MU
0	21.7479	3.13641	33.7983	5.10047		0	26.3812	10.3407	23.9766	4.33245		0	11.1851	1.31754	17.3075	3.43402
1.45	22.3995	6.77836	33.5522	4.25833		1.5	14.0066	2.68859	21.3802	4.84068		1.32	14.1921	4.53575	21.9155	2.35464
2.27	14.6214	6.01208	40.657	2.40359		2.19	17.9252	3.53085	40.0796	2.86218		1.77	14.1311	2.74081	28.6313	3.58095
3.1	35.377	5.49566	91.9193	8.38124		3.19	19.0102	3.39767	56.0429	4.43424		2.23	10.2922	2.56297	36.5195	4.52866
4.35	24.797	3.57001	122.643	2.43553		3.69	19.9044	4.92088	57.5228	2.38902		2.77	7.31799	1.94522	66.0324	16.3802
5.25	33.8063	6.42237	146.834	21.981		4.22	21.2126	2.9297	51.2506	15.4432		3.67	6.9736	1.45652	117.517	20.7356
7	32.1258	3.20453	170.318	15.6441								4.43	12.9514	5.91193	102.086	24.2093
8.45	34.6156	8.55359	224.512	30.6717								5.8	14.8387	5.705	163.339	2.65971
	14.6214	40.657
	17.9252	40.0796
	14.1311	28.6313

## Sheet: fig 3d
replicate 1						replicate 2						replicate 3
t	ΔcomQ spent medium	SD	10x diluted wt medium in ΔcomQ spent medium	SD		t	ΔcomQ spent medium	SD	10x diluted wt medium in ΔcomQ spent medium	SD		t	testerski medij (kontrola)	SD	10x redcen wt medij s testereskih medijem	SD
h	MU	MU	MU	MU		h	MU	MU	MU	MU		h	MU	MU	MU	MU
0.5	16.7778	2.53877	17.1259	2.85856		0	16.8642	2.72095	21.911	0.99779		0	18.9485	2.48278	19.1043	1.48669
2	17.9109	2.0475	13.3601	3.0429		3.15	12.6687	3.47506	16.4112	2.48244		5.58	13.5553	2.44609	13.6446	0.9121
2.5	20.0006	2.34347	14.2784	3.01688		3.67	13.1791	1.8659	15.6572	2.71124		6.63	15.0089	3.05404	18.1793	2.423
3	22.1602	5.23698	15.8681	2.41677		4.42	23.6429	4.88429	35.0194	7.33319		7.53	17.4239	2.25504	28.0938	3.61524
3.5	39.0321	2.64213	36.4694	6.8062		4.95	68.0812	13.4869	71.1135	24.7304		8.28	28.182	3.20215	29.8611	3.41729
4	27.764	2.55951	26.1433	2.48244		5.65	23.3477	5.07601	43.6769	4.43538		8.9	17.1505	3.22764	24.211	2.72735
4.75	19.0966	1.12076	22.174	1.46248		6.55	12.2622	11.1409	36.1302	5.14092		9.53	9.67365	0.62511	18.6079	3.5111
5.75	19.3683	2.52193	17.4773	3.21024		8.77	15.8541	5.27495	18.1712	5.15944		11.03	25.2072	2.00122	17.6063	1.0044

## Sheet: fig 4a
ComX conc.	Normalized response
nM
	replicate 1	replicate 2	replicate 3	replicate 4
10	1	1	1	0.95633
6.66667	0.91844	0.86031	0.85636	1
4.44444	0.66119	0.67597	0.78366	0.5105
2.96296	0.44784	0.47748	0.52049	0.37924
1.97531	0.26063	0.34816	0.09165	0.23665
1.31687	0.15511	0.16308	0.05968	0.09378
0.87791	0.056	0.0764	0.02108	0.06366
0.58528	-0.00297	0.0111	-0.00878	0.038
0.39018	-0.00501	-0.00886	-0.01346	0.01811
0.26012	-0.00725	-0.00393	-0.02843	-0.01154
0.17342	-0.02108	-0.0166	-0.01569	-0.02273
0	0	0	0	0

## Sheet: fig 4b
Time	Cell response	Response Error		time	modeled response	95% confidence band	95% confidence band		Time	OD 650	ERROR estimate OD		Independent Variable	Logistic Fit of OD 650		modeled SM
h	MU	MU		h	MU				h	a.u.	a.u.		Fitted Curves Plot	Fitted Curves Plot		nM x 0.02
0	226.349	8.01551		0	234.497	219.085	249.908		0	0.0228	0.02		0	0.0266	0	0.35378
1.82	52.6182	2.81889		0.02	234.497	219.085	249.908		0.88	0.034	0.02		0.00674	0.0266	0.00674	0.35378
2.28	40.2762	5.73908		0.04	234.497	219.085	249.908		1.33	0.058	0.04		0.01347	0.0266	0.01347	0.35378
2.67	64.8059	11.8378		0.06	234.497	219.085	249.908		1.82	0.1439	0.04		0.02021	0.0266	0.02021	0.35378
2.98	63.1761	11.5047		0.08	234.496	219.085	249.908		2.28	0.2845	0.04		0.02695	0.0266	0.02695	0.35378
3.37	86.0866	14.7976		0.1	234.496	219.085	249.907		2.67	0.396	0.04		0.03368	0.0266	0.03368	0.35378
3.73	103.255	18.1924		0.12	234.495	219.084	249.906		2.98	0.51032	0.04		0.04042	0.0266	0.04042	0.35378
4.18	104.833	19.0381		0.14	234.493	219.082	249.904		3.37	0.56925	0.04		0.04716	0.0266	0.04716	0.35378
4.9	130.952	22.4118		0.16	234.49	219.079	249.901		3.73	0.64736	0.04		0.05389	0.0266	0.05389	0.35378
5.78	152.787	19.2151		0.18	234.485	219.074	249.895		4.18	0.67328	0.04		0.06063	0.0266	0.06063	0.35378
6.73	161.825	7.57924		0.2	234.477	219.067	249.887		4.9	0.6881	0.04		0.06737	0.0266	0.06737	0.35378
				0.22	234.465	219.056	249.874		5.78	0.73238	0.04		0.0741	0.0266	0.0741	0.35378
				0.24	234.448	219.04	249.856		6.73	0.71883	0.04		0.08084	0.0266	0.08084	0.35379
				0.26	234.425	219.018	249.831						0.08758	0.0266	0.08758	0.35379
				0.28	234.393	218.989	249.798						0.09431	0.0266	0.09431	0.35379
				0.3	234.352	218.95	249.753						0.10105	0.0266	0.10105	0.35379
				0.32	234.297	218.899	249.696						0.10779	0.0266	0.10779	0.35379
				0.34	234.228	218.835	249.622						0.11452	0.0266	0.11452	0.35379
				0.36	234.141	218.753	249.529						0.12126	0.0266	0.12126	0.35379
				0.38	234.033	218.652	249.414						0.128	0.0266	0.128	0.3538
				0.4	233.9	218.528	249.272						0.13473	0.0266	0.13473	0.3538
				0.42	233.739	218.377	249.1						0.14147	0.0266	0.14147	0.3538
				0.44	233.544	218.196	248.893						0.14821	0.0266	0.14821	0.35381
				0.46	233.313	217.979	248.646						0.15494	0.0266	0.15494	0.35381
				0.48	233.039	217.723	248.354						0.16168	0.0266	0.16168	0.35382
				0.5	232.717	217.422	248.011						0.16842	0.0266	0.16842	0.35383
				0.52	232.341	217.072	247.611						0.17516	0.0266	0.17516	0.35384
				0.54	231.906	216.665	247.147						0.18189	0.0266	0.18189	0.35385
				0.56	231.405	216.197	246.613						0.18863	0.0266	0.18863	0.35386
				0.58	230.832	215.661	246.002						0.19537	0.0266	0.19537	0.35387
				0.6	230.179	215.051	245.306						0.2021	0.0266	0.2021	0.35389
				0.62	229.439	214.36	244.518						0.20884	0.0266	0.20884	0.35391
				0.64	228.606	213.582	243.63						0.21558	0.02661	0.21558	0.35393
				0.66	227.671	212.709	242.634						0.22231	0.02661	0.22231	0.35395
				0.68	226.629	211.734	241.523						0.22905	0.02661	0.22905	0.35398
				0.7	225.47	210.652	240.288						0.23579	0.02661	0.23579	0.354
				0.72	224.189	209.455	238.922						0.24252	0.02661	0.24252	0.35404
				0.74	222.777	208.136	237.418						0.24926	0.02661	0.24926	0.35407
				0.76	221.23	206.691	235.769						0.256	0.02661	0.256	0.35411
				0.78	219.54	205.112	233.969						0.26273	0.02661	0.26273	0.35415
				0.8	217.703	203.396	232.011						0.26947	0.02662	0.26947	0.3542
				0.82	215.714	201.537	229.89						0.27621	0.02662	0.27621	0.35425
				0.84	213.568	199.532	227.603						0.28294	0.02662	0.28294	0.35431
				0.86	211.262	197.378	225.147						0.28968	0.02662	0.28968	0.35437
				0.88	208.796	195.074	222.518						0.29642	0.02662	0.29642	0.35444
				0.9	206.167	192.618	219.717						0.30315	0.02663	0.30315	0.35451
				0.92	203.378	190.012	216.744						0.30989	0.02663	0.30989	0.35459
				0.94	200.428	187.256	213.6						0.31663	0.02663	0.31663	0.35468
				0.96	197.322	184.354	210.29						0.32336	0.02664	0.32336	0.35478
				0.98	194.063	181.31	206.817						0.3301	0.02664	0.3301	0.35488
				1	190.659	178.129	203.189						0.33684	0.02665	0.33684	0.35499
				1.02	187.115	174.817	199.412						0.34357	0.02665	0.34357	0.35511
				1.04	183.44	171.384	195.495						0.35031	0.02665	0.35031	0.35523
				1.06	179.643	167.837	191.449						0.35705	0.02666	0.35705	0.35537
				1.08	175.736	164.187	187.286						0.36378	0.02667	0.36378	0.35552
				1.1	171.73	160.444	183.016						0.37052	0.02667	0.37052	0.35568
				1.12	167.638	156.62	178.655						0.37726	0.02668	0.37726	0.35585
				1.14	163.471	152.728	174.215						0.38399	0.02668	0.38399	0.35603
				1.16	159.245	148.779	169.711						0.39073	0.02669	0.39073	0.35622
				1.18	154.972	144.788	165.157						0.39747	0.0267	0.39747	0.35643
				1.2	150.668	140.766	160.57						0.4042	0.02671	0.4042	0.35665
				1.22	146.345	136.727	155.962						0.41094	0.02672	0.41094	0.35688
				1.24	142.017	132.683	151.35						0.41768	0.02673	0.41768	0.35713
				1.26	137.697	128.648	146.747						0.42441	0.02674	0.42441	0.3574
				1.28	133.399	124.632	142.166						0.43115	0.02675	0.43115	0.35768
				1.3	129.135	120.648	137.622						0.43789	0.02676	0.43789	0.35798
				1.32	124.915	116.706	133.125						0.44462	0.02677	0.44462	0.35829
				1.34	120.751	112.815	128.687						0.45136	0.02678	0.45136	0.35863
				1.36	116.652	108.985	124.318						0.4581	0.02679	0.4581	0.35898
				1.38	112.626	105.224	120.028						0.46483	0.02681	0.46483	0.35936
				1.4	108.682	101.54	115.824						0.47157	0.02682	0.47157	0.35975
				1.42	104.826	97.937	111.715						0.47831	0.02684	0.47831	0.36017
				1.44	101.064	94.4224	107.706						0.48505	0.02686	0.48505	0.36061
				1.46	97.4009	91.0002	103.802						0.49178	0.02687	0.49178	0.36108
				1.48	93.8408	87.6741	100.007						0.49852	0.02689	0.49852	0.36157
				1.5	90.3866	84.447	96.3262						0.50526	0.02691	0.50526	0.36208
				1.52	87.0407	81.3212	92.7603						0.51199	0.02693	0.51199	0.36262
				1.54	83.8048	78.2981	89.3115						0.51873	0.02695	0.51873	0.36319
				1.56	80.6796	75.3784	85.9807						0.52547	0.02697	0.52547	0.36379
				1.58	77.6654	72.5626	82.7682						0.5322	0.027	0.5322	0.36442
				1.6	74.762	69.8503	79.6738						0.53894	0.02702	0.53894	0.36508
				1.62	71.9687	67.2408	76.6965						0.54568	0.02705	0.54568	0.36577
				1.64	69.2841	64.7331	73.8352						0.55241	0.02707	0.55241	0.36649
				1.66	66.7069	62.3256	71.0881						0.55915	0.0271	0.55915	0.36725
				1.68	64.2351	60.0168	68.4533						0.56589	0.02713	0.56589	0.36805
				1.7	61.8665	57.8046	65.9285						0.57262	0.02716	0.57262	0.36888
				1.72	59.5991	55.6869	63.5113						0.57936	0.02719	0.57936	0.36975
				1.74	57.4302	53.6614	61.199						0.5861	0.02723	0.5861	0.37067
				1.76	55.3574	51.7258	58.9889						0.59283	0.02726	0.59283	0.37162
				1.78	53.378	49.8777	56.8782						0.59957	0.0273	0.59957	0.37261
				1.8	51.4894	48.1147	54.8641						0.60631	0.02734	0.60631	0.37365
				1.82	49.689	46.4343	52.9437						0.61304	0.02738	0.61304	0.37474
				1.84	47.9741	44.834	51.1142						0.61978	0.02742	0.61978	0.37587
				1.86	46.3424	43.3118	49.373						0.62652	0.02746	0.62652	0.37705
				1.88	44.7912	41.8652	47.7172						0.63325	0.02751	0.63325	0.37828
				1.9	43.3183	40.4921	46.1446						0.63999	0.02755	0.63999	0.37956
				1.92	41.9216	39.1906	44.6525						0.64673	0.0276	0.64673	0.3809
				1.94	40.5989	37.9589	43.2389						0.65346	0.02765	0.65346	0.38229
				1.96	39.3483	36.7951	41.9016						0.6602	0.0277	0.6602	0.38374
				1.98	38.1682	35.6978	40.6387						0.66694	0.02776	0.66694	0.38525
				2	37.057	34.6656	39.4485						0.67367	0.02781	0.67367	0.38682
				2.02	36.0133	33.6972	38.3294						0.68041	0.02787	0.68041	0.38846
				2.04	35.036	32.7918	37.2803						0.68715	0.02793	0.68715	0.39016
				2.06	34.1241	31.9484	36.2999						0.69388	0.028	0.69388	0.39192
				2.08	33.2768	31.1663	35.3873						0.70062	0.02806	0.70062	0.39376
				2.1	32.4935	30.4452	34.5419						0.70736	0.02813	0.70736	0.39566
				2.12	31.7738	29.7846	33.7631						0.71409	0.0282	0.71409	0.39764
				2.14	31.1175	29.1844	33.0506						0.72083	0.02827	0.72083	0.3997
				2.16	30.5245	28.6445	32.4044						0.72757	0.02835	0.72757	0.40183
				2.18	29.9948	28.1651	31.8245						0.7343	0.02843	0.7343	0.40405
				2.2	29.5287	27.7463	31.3111						0.74104	0.02851	0.74104	0.40635
				2.22	29.1266	27.3885	30.8647						0.74778	0.02859	0.74778	0.40874
				2.24	28.7888	27.0919	30.4858						0.75451	0.02868	0.75451	0.41121
				2.26	28.516	26.8569	30.1752						0.76125	0.02877	0.76125	0.41378
				2.28	28.3088	26.684	29.9336						0.76799	0.02886	0.76799	0.41643
				2.3	28.1677	26.5734	29.762						0.77472	0.02895	0.77472	0.41919
				2.32	28.0935	26.5256	29.6613						0.78146	0.02905	0.78146	0.42205
				2.34	28.0867	26.5407	29.6327						0.7882	0.02916	0.7882	0.42501
				2.36	28.1481	26.619	29.6771						0.79493	0.02926	0.79493	0.42808
				2.38	28.2781	26.7605	29.7957						0.80167	0.02937	0.80167	0.43125
				2.4	28.4772	26.9652	29.9893						0.80841	0.02948	0.80841	0.43454
				2.42	28.7459	27.2329	30.2588						0.81515	0.0296	0.81515	0.43795
				2.44	29.0842	27.5633	30.6051						0.82188	0.02971	0.82188	0.44147
				2.46	29.4923	27.956	31.0286						0.82862	0.02984	0.82862	0.44512
				2.48	29.97	28.4105	31.5296						0.83536	0.02996	0.83536	0.4489
				2.5	30.5172	28.9261	32.1082						0.84209	0.03009	0.84209	0.45281
				2.52	31.1331	29.5022	32.764						0.84883	0.03023	0.84883	0.45685
				2.54	31.8173	30.1379	33.4966						0.85557	0.03037	0.85557	0.46103
				2.56	32.5686	30.8323	34.3049						0.8623	0.03051	0.8623	0.46536
				2.58	33.386	31.5842	35.1878						0.86904	0.03065	0.86904	0.46983
				2.6	34.268	32.3925	36.1435						0.87578	0.0308	0.87578	0.47446
				2.62	35.2131	33.2559	37.1704						0.88251	0.03096	0.88251	0.47924
				2.64	36.2194	34.1727	38.2662						0.88925	0.03112	0.88925	0.48419
				2.66	37.2849	35.1413	39.4286						0.89599	0.03128	0.89599	0.4893
				2.68	38.4073	36.1598	40.6548						0.90272	0.03145	0.90272	0.49458
				2.7	39.5842	37.2264	41.9421						0.90946	0.03162	0.90946	0.50004
				2.72	40.8131	38.3387	43.2875						0.9162	0.0318	0.9162	0.50568
				2.74	42.0912	39.4946	44.6878						0.92293	0.03198	0.92293	0.51151
				2.76	43.4156	40.6915	46.1397						0.92967	0.03217	0.92967	0.51753
				2.78	44.7833	41.9269	47.6398						0.93641	0.03237	0.93641	0.52376
				2.8	46.1915	43.1982	49.1847						0.94314	0.03256	0.94314	0.53018
				2.82	47.6368	44.5028	50.7708						0.94988	0.03277	0.94988	0.53682
				2.84	49.1162	45.8378	52.3946						0.95662	0.03298	0.95662	0.54368
				2.86	50.6264	47.2004	54.0524						0.96335	0.03319	0.96335	0.55076
				2.88	52.1644	48.5879	55.7409						0.97009	0.03341	0.97009	0.55807
				2.9	53.7269	49.9975	57.4564						0.97683	0.03363	0.97683	0.56562
				2.92	55.3109	51.4263	59.1954						0.98356	0.03387	0.98356	0.57342
				2.94	56.9132	52.8717	60.9546						0.9903	0.0341	0.9903	0.58147
				2.96	58.5308	54.331	62.7306						0.99704	0.03434	0.99704	0.58978
				2.98	60.1609	55.8016	64.5202						1.00377	0.03459	1.00377	0.59836
				3	61.8005	57.2809	66.3202						1.01051	0.03485	1.01051	0.60721
				3.02	63.447	58.7664	68.1276						1.01725	0.03511	1.01725	0.61635
				3.04	65.0978	60.2559	69.9397						1.02398	0.03538	1.02398	0.62579
				3.06	66.7503	61.747	71.7535						1.03072	0.03565	1.03072	0.63552
				3.08	68.4021	63.2377	73.5665						1.03746	0.03593	1.03746	0.64557
				3.1	70.0511	64.7259	75.3762						1.04419	0.03622	1.04419	0.65594
				3.12	71.695	66.2096	77.1803						1.05093	0.03651	1.05093	0.66663
				3.14	73.3319	67.6872	78.9766						1.05767	0.03682	1.05767	0.67767
				3.16	74.9599	69.1568	80.763						1.0644	0.03712	1.0644	0.68906
				3.18	76.5773	70.6169	82.5377						1.07114	0.03744	1.07114	0.70081
				3.2	78.1825	72.0661	84.2988						1.07788	0.03776	1.07788	0.71294
				3.22	79.7739	73.503	86.0448						1.08461	0.03809	1.08461	0.72544
				3.24	81.3503	74.9265	87.7742						1.09135	0.03843	1.09135	0.73835
				3.26	82.9104	76.3353	89.4856						1.09809	0.03877	1.09809	0.75165
				3.28	84.4531	77.7284	91.1778						1.10482	0.03912	1.10482	0.76538
				3.3	85.9774	79.105	92.8497						1.11156	0.03949	1.11156	0.77954
				3.32	87.4823	80.4642	94.5003						1.1183	0.03985	1.1183	0.79414
				3.34	88.967	81.8053	96.1287						1.12504	0.04023	1.12504	0.8092
				3.36	90.4309	83.1276	97.7342						1.13177	0.04061	1.13177	0.82474
				3.38	91.8734	84.4306	99.3161						1.13851	0.04101	1.13851	0.84075
				3.4	93.2938	85.7138	100.874						1.14525	0.04141	1.14525	0.85727
				3.42	94.6917	86.9767	102.407						1.15198	0.04182	1.15198	0.8743
				3.44	96.0668	88.2191	103.915						1.15872	0.04223	1.15872	0.89186
				3.46	97.4188	89.4406	105.397						1.16546	0.04266	1.16546	0.90997
				3.48	98.7474	90.6411	106.854						1.17219	0.0431	1.17219	0.92863
				3.5	100.052	91.8203	108.285						1.17893	0.04354	1.17893	0.94788
				3.52	101.334	92.9782	109.69						1.18567	0.04399	1.18567	0.96772
				3.54	102.592	94.1147	111.068						1.1924	0.04446	1.1924	0.98817
				3.56	103.825	95.2298	112.421						1.19914	0.04493	1.19914	1.00925
				3.58	105.036	96.3235	113.748						1.20588	0.04541	1.20588	1.03098
				3.6	106.222	97.3958	115.049						1.21261	0.0459	1.21261	1.05338
				3.62	107.385	98.4469	116.323						1.21935	0.0464	1.21935	1.07646
				3.64	108.525	99.4768	117.573						1.22609	0.04691	1.22609	1.10025
				3.66	109.641	100.486	118.796						1.23282	0.04743	1.23282	1.12477
				3.68	110.734	101.474	119.995						1.23956	0.04796	1.23956	1.15003
				3.7	111.805	102.442	121.168						1.2463	0.0485	1.2463	1.17606
				3.72	112.853	103.389	122.317						1.25303	0.04905	1.25303	1.20288
				3.74	113.878	104.316	123.441						1.25977	0.04961	1.25977	1.23052
				3.76	114.882	105.223	124.541						1.26651	0.05018	1.26651	1.25899
				3.78	115.864	106.111	125.617						1.27324	0.05076	1.27324	1.28832
				3.8	116.824	106.979	126.669						1.27998	0.05135	1.27998	1.31853
				3.82	117.763	107.828	127.699						1.28672	0.05195	1.28672	1.34966
				3.84	118.682	108.658	128.706						1.29345	0.05257	1.29345	1.38171
				3.86	119.58	109.47	129.69						1.30019	0.05319	1.30019	1.41472
				3.88	120.458	110.264	130.652						1.30693	0.05383	1.30693	1.44872
				3.9	121.316	111.04	131.593						1.31366	0.05447	1.31366	1.48374
				3.92	122.155	111.799	132.512						1.3204	0.05513	1.3204	1.51979
				3.94	122.975	112.54	133.411						1.32714	0.0558	1.32714	1.55691
				3.96	123.777	113.264	134.289						1.33387	0.05648	1.33387	1.59513
				3.98	124.56	113.972	135.147						1.34061	0.05717	1.34061	1.63448
				4	125.325	114.664	135.985						1.34735	0.05788	1.34735	1.67498
				4.02	126.072	115.34	136.804						1.35408	0.05859	1.35408	1.71668
				4.04	126.802	116	137.605						1.36082	0.05932	1.36082	1.75959
				4.06	127.516	116.645	138.386						1.36756	0.06006	1.36756	1.80375
				4.08	128.213	117.276	139.15						1.37429	0.06081	1.37429	1.8492
				4.1	128.894	117.891	139.896						1.38103	0.06158	1.38103	1.89597
				4.12	129.559	118.493	140.625						1.38777	0.06236	1.38777	1.94409
				4.14	130.208	119.08	141.337						1.3945	0.06314	1.3945	1.9936
				4.16	130.843	119.654	142.032						1.40124	0.06395	1.40124	2.04453
				4.18	131.463	120.214	142.711						1.40798	0.06476	1.40798	2.09692
				4.2	132.068	120.762	143.374						1.41471	0.06559	1.41471	2.15081
				4.22	132.659	121.296	144.022						1.42145	0.06643	1.42145	2.20623
				4.24	133.237	121.819	144.655						1.42819	0.06728	1.42819	2.26322
				4.26	133.801	122.329	145.273						1.43492	0.06814	1.43492	2.32182
				4.28	134.352	122.827	145.877						1.44166	0.06902	1.44166	2.38208
				4.3	134.89	123.313	146.466						1.4484	0.06991	1.4484	2.44402
				4.32	135.415	123.789	147.042						1.45514	0.07082	1.45514	2.5077
				4.34	135.929	124.253	147.604						1.46187	0.07174	1.46187	2.57316
				4.36	136.43	124.706	148.154						1.46861	0.07267	1.46861	2.64043
				4.38	136.92	125.149	148.69						1.47535	0.07361	1.47535	2.70956
				4.4	137.398	125.582	149.215						1.48208	0.07457	1.48208	2.78059
				4.42	137.866	126.005	149.726						1.48882	0.07555	1.48882	2.85357
				4.44	138.322	126.417	150.227						1.49556	0.07653	1.49556	2.92855
				4.46	138.768	126.821	150.715						1.50229	0.07753	1.50229	3.00557
				4.48	139.204	127.215	151.192						1.50903	0.07855	1.50903	3.08467
				4.5	139.629	127.6	151.659						1.51577	0.07957	1.51577	3.16591
				4.52	140.045	127.975	152.114						1.5225	0.08061	1.5225	3.24933
				4.54	140.451	128.343	152.559						1.52924	0.08167	1.52924	3.33498
				4.56	140.848	128.702	152.994						1.53598	0.08274	1.53598	3.42291
				4.58	141.235	129.052	153.418						1.54271	0.08382	1.54271	3.51317
				4.6	141.614	129.395	153.834						1.54945	0.08492	1.54945	3.60581
				4.62	141.984	129.73	154.239						1.55619	0.08603	1.55619	3.70088
				4.64	142.346	130.057	154.635						1.56292	0.08716	1.56292	3.79844
				4.66	142.7	130.377	155.023						1.56966	0.0883	1.56966	3.89853
				4.68	143.045	130.689	155.401						1.5764	0.08946	1.5764	4.00122
				4.7	143.382	130.994	155.771						1.58313	0.09063	1.58313	4.10654
				4.72	143.712	131.293	156.132						1.58987	0.09181	1.58987	4.21457
				4.74	144.035	131.584	156.485						1.59661	0.09301	1.59661	4.32534
				4.76	144.35	131.869	156.831						1.60334	0.09422	1.60334	4.43892
				4.78	144.658	132.148	157.168						1.61008	0.09545	1.61008	4.55537
				4.8	144.959	132.42	157.498						1.61682	0.09669	1.61682	4.67474
				4.82	145.254	132.687	157.821						1.62355	0.09795	1.62355	4.79708
				4.84	145.541	132.947	158.136						1.63029	0.09922	1.63029	4.92245
				4.86	145.823	133.201	158.444						1.63703	0.10051	1.63703	5.05092
				4.88	146.098	133.45	158.746						1.64376	0.10181	1.64376	5.18253
				4.9	146.367	133.694	159.04						1.6505	0.10312	1.6505	5.31736
				4.92	146.63	133.931	159.328						1.65724	0.10446	1.65724	5.45545
				4.94	146.887	134.164	159.61						1.66397	0.1058	1.66397	5.59687
				4.96	147.139	134.392	159.886						1.67071	0.10716	1.67071	5.74167
				4.98	147.385	134.614	160.155						1.67745	0.10853	1.67745	5.88992
				5	147.625	134.832	160.419						1.68418	0.10992	1.68418	6.04167
				5.02	147.861	135.045	160.677						1.69092	0.11133	1.69092	6.19699
				5.04	148.091	135.253	160.929						1.69766	0.11275	1.69766	6.35594
				5.06	148.316	135.457	161.175						1.70439	0.11418	1.70439	6.51858
				5.08	148.536	135.656	161.417						1.71113	0.11563	1.71113	6.68497
				5.1	148.752	135.851	161.653						1.71787	0.11709	1.71787	6.85516
				5.12	148.963	136.041	161.884						1.7246	0.11857	1.7246	7.02923
				5.14	149.169	136.228	162.11						1.73134	0.12006	1.73134	7.20724
				5.16	149.371	136.411	162.331						1.73808	0.12157	1.73808	7.38924
				5.18	149.568	136.589	162.547						1.74481	0.12309	1.74481	7.57529
				5.2	149.762	136.764	162.759						1.75155	0.12462	1.75155	7.76546
				5.22	149.951	136.935	162.966						1.75829	0.12617	1.75829	7.95982
				5.24	150.136	137.103	163.169						1.76503	0.12774	1.76503	8.15841
				5.26	150.317	137.267	163.368						1.77176	0.12932	1.77176	8.36131
				5.28	150.495	137.427	163.562						1.7785	0.13091	1.7785	8.56856
				5.3	150.668	137.584	163.752						1.78524	0.13252	1.78524	8.78025
				5.32	150.838	137.738	163.938						1.79197	0.13414	1.79197	8.99642
				5.34	151.005	137.889	164.121						1.79871	0.13577	1.79871	9.21713
				5.36	151.168	138.036	164.299						1.80545	0.13742	1.80545	9.44245
				5.38	151.327	138.18	164.474						1.81218	0.13909	1.81218	9.67244
				5.4	151.483	138.322	164.645						1.81892	0.14076	1.81892	9.90715
				5.42	151.636	138.46	164.813						1.82566	0.14245	1.82566	10.1466
				5.44	151.786	138.596	164.977						1.83239	0.14416	1.83239	10.391
				5.46	151.933	138.728	165.138						1.83913	0.14588	1.83913	10.6402
				5.48	152.077	138.858	165.295						1.84587	0.14761	1.84587	10.8944
				5.5	152.217	138.986	165.449						1.8526	0.14936	1.8526	11.1536
				5.52	152.355	139.11	165.6						1.85934	0.15112	1.85934	11.4179
				5.54	152.49	139.232	165.748						1.86608	0.15289	1.86608	11.6873
				5.56	152.623	139.352	165.893						1.87281	0.15467	1.87281	11.9619
				5.58	152.752	139.469	166.035						1.87955	0.15647	1.87955	12.2417
				5.6	152.879	139.584	166.174						1.88629	0.15828	1.88629	12.5269
				5.62	153.004	139.697	166.311						1.89302	0.16011	1.89302	12.8173
				5.64	153.126	139.807	166.444						1.89976	0.16195	1.89976	13.1132
				5.66	153.245	139.915	166.575						1.9065	0.1638	1.9065	13.4145
				5.68	153.362	140.021	166.703						1.91323	0.16566	1.91323	13.7213
				5.7	153.477	140.125	166.829						1.91997	0.16753	1.91997	14.0336
				5.72	153.59	140.227	166.952						1.92671	0.16942	1.92671	14.3516
				5.74	153.7	140.327	167.073						1.93344	0.17132	1.93344	14.6752
				5.76	153.808	140.424	167.191						1.94018	0.17323	1.94018	15.0044
				5.78	153.914	140.52	167.307						1.94692	0.17515	1.94692	15.3394
				5.8	154.018	140.614	167.421						1.95365	0.17709	1.95365	15.6802
				5.82	154.12	140.706	167.533						1.96039	0.17903	1.96039	16.0268
				5.84	154.219	140.797	167.642						1.96713	0.18099	1.96713	16.3792
				5.86	154.317	140.885	167.749						1.97386	0.18296	1.97386	16.7375
				5.88	154.413	140.972	167.855						1.9806	0.18494	1.9806	17.1018
				5.9	154.507	141.057	167.958						1.98734	0.18693	1.98734	17.4721
				5.92	154.6	141.141	168.059						1.99407	0.18894	1.99407	17.8483
				5.94	154.69	141.222	168.158						2.00081	0.19095	2.00081	18.2306
				5.96	154.779	141.303	168.255						2.00755	0.19297	2.00755	18.619
				5.98	154.866	141.382	168.351						2.01428	0.195	2.01428	19.0134
				6	154.952	141.459	168.444						2.02102	0.19705	2.02102	19.4141
				6.02	155.035	141.535	168.536						2.02776	0.1991	2.02776	19.8208
				6.04	155.118	141.609	168.626						2.03449	0.20117	2.03449	20.2338
				6.06	155.198	141.682	168.714						2.04123	0.20324	2.04123	20.653
				6.08	155.277	141.754	168.801						2.04797	0.20532	2.04797	21.0784
				6.1	155.355	141.824	168.886						2.0547	0.20741	2.0547	21.5101
				6.12	155.431	141.893	168.969						2.06144	0.20951	2.06144	21.9481
				6.14	155.506	141.96	169.051						2.06818	0.21162	2.06818	22.3923
				6.16	155.579	142.027	169.132						2.07491	0.21374	2.07491	22.8429
				6.18	155.651	142.092	169.211						2.08165	0.21587	2.08165	23.2998
				6.2	155.722	142.156	169.288						2.08839	0.218	2.08839	23.7631
				6.22	155.791	142.218	169.364						2.09513	0.22015	2.09513	24.2327
				6.24	155.859	142.28	169.438						2.10186	0.2223	2.10186	24.7086
				6.26	155.926	142.34	169.512						2.1086	0.22446	2.1086	25.191
				6.28	155.992	142.4	169.583						2.11534	0.22663	2.11534	25.6797
				6.3	156.056	142.458	169.654						2.12207	0.2288	2.12207	26.1748
				6.32	156.119	142.515	169.723						2.12881	0.23098	2.12881	26.6762
				6.34	156.181	142.571	169.791						2.13555	0.23317	2.13555	27.1841
				6.36	156.242	142.626	169.858						2.14228	0.23536	2.14228	27.6983
				6.38	156.302	142.681	169.924						2.14902	0.23757	2.14902	28.2189
				6.4	156.361	142.734	169.988						2.15576	0.23977	2.15576	28.7459
				6.42	156.418	142.786	170.051						2.16249	0.24199	2.16249	29.2793
				6.44	156.475	142.837	170.113						2.16923	0.24421	2.16923	29.819
				6.46	156.531	142.887	170.174						2.17597	0.24643	2.17597	30.365
				6.48	156.585	142.937	170.234						2.1827	0.24867	2.1827	30.9173
				6.5	156.639	142.985	170.293						2.18944	0.2509	2.18944	31.476
				6.52	156.692	143.033	170.35						2.19618	0.25314	2.19618	32.041
				6.54	156.744	143.08	170.407						2.20291	0.25539	2.20291	32.6122
				6.56	156.794	143.126	170.463						2.20965	0.25764	2.20965	33.1897
				6.58	156.844	143.171	170.518						2.21639	0.2599	2.21639	33.7734
				6.6	156.894	143.216	170.571						2.22312	0.26216	2.22312	34.3633
				6.62	156.942	143.259	170.624						2.22986	0.26442	2.22986	34.9593
				6.64	156.989	143.302	170.676						2.2366	0.26669	2.2366	35.5615
				6.66	157.036	143.344	170.727						2.24333	0.26896	2.24333	36.1699
				6.68	157.082	143.386	170.777						2.25007	0.27124	2.25007	36.7843
				6.7	157.126	143.426	170.827						2.25681	0.27351	2.25681	37.4047
				6.72	157.171	143.466	170.875						2.26354	0.27579	2.26354	38.0312
				6.74	157.214	143.506	170.923						2.27028	0.27808	2.27028	38.6636
				6.76	157.257	143.544	170.969						2.27702	0.28036	2.27702	39.302
				6.78	157.299	143.582	171.015						2.28375	0.28265	2.28375	39.9462
				6.8	157.34	143.62	171.06						2.29049	0.28494	2.29049	40.5963
				6.82	157.381	143.656	171.105						2.29723	0.28724	2.29723	41.2522
				6.84	157.42	143.692	171.149						2.30396	0.28953	2.30396	41.9138
				6.86	157.46	143.728	171.191						2.3107	0.29183	2.3107	42.5811
				6.88	157.498	143.763	171.234						2.31744	0.29412	2.31744	43.2541
				6.9	157.536	143.797	171.275						2.32417	0.29642	2.32417	43.9326
				6.92	157.573	143.83	171.316						2.33091	0.29872	2.33091	44.6167
				6.94	157.61	143.864	171.356						2.33765	0.30102	2.33765	45.3063
				6.96	157.646	143.896	171.395						2.34438	0.30332	2.34438	46.0013
				6.98	157.681	143.928	171.434						2.35112	0.30562	2.35112	46.7016
				7	157.716	143.96	171.472						2.35786	0.30792	2.35786	47.4073
				--	--								2.36459	0.31022	2.36459	48.1181
				--	--								2.37133	0.31252	2.37133	48.8342
				--	--								2.37807	0.31482	2.37807	49.5554
				--	--								2.3848	0.31712	2.3848	50.2816
				--	--								2.39154	0.31941	2.39154	51.0128
				--	--								2.39828	0.32171	2.39828	51.7489
				--	--								2.40502	0.32401	2.40502	52.4898
				--	--								2.41175	0.3263	2.41175	53.2355
				--	--								2.41849	0.32859	2.41849	53.9858
				--	--								2.42523	0.33088	2.42523	54.7408
				--	--								2.43196	0.33317	2.43196	55.5003
				--	--								2.4387	0.33545	2.4387	56.2643
				--	--								2.44544	0.33774	2.44544	57.0326
				--	--								2.45217	0.34002	2.45217	57.8053
				--	--								2.45891	0.34229	2.45891	58.5821
				--	--								2.46565	0.34457	2.46565	59.3631
				--	--								2.47238	0.34684	2.47238	60.1482
				--	--								2.47912	0.34911	2.47912	60.9372
				--	--								2.48586	0.35137	2.48586	61.7301
				--	--								2.49259	0.35363	2.49259	62.5269
				--	--								2.49933	0.35589	2.49933	63.3273
				--	--								2.50607	0.35814	2.50607	64.1314
				--	--								2.5128	0.36039	2.5128	64.939
				--	--								2.51954	0.36263	2.51954	65.7501
				--	--								2.52628	0.36487	2.52628	66.5645
				--	--								2.53301	0.3671	2.53301	67.3823
				--	--								2.53975	0.36933	2.53975	68.2032
				--	--								2.54649	0.37156	2.54649	69.0272
				--	--								2.55322	0.37378	2.55322	69.8543
				--	--								2.55996	0.37599	2.55996	70.6843
				--	--								2.5667	0.3782	2.5667	71.5171
				--	--								2.57343	0.3804	2.57343	72.3526
				--	--								2.58017	0.3826	2.58017	73.1908
				--	--								2.58691	0.38479	2.58691	74.0316
				--	--								2.59364	0.38697	2.59364	74.8748
													2.60038	0.38915	2.60038	75.7204
													2.60712	0.39133	2.60712	76.5683
													2.61385	0.39349	2.61385	77.4184
													2.62059	0.39565	2.62059	78.2706
													2.62733	0.39781	2.62733	79.1248
													2.63406	0.39995	2.63406	79.9809
													2.6408	0.40209	2.6408	80.8389
													2.64754	0.40422	2.64754	81.6985
													2.65427	0.40635	2.65427	82.5599
													2.66101	0.40847	2.66101	83.4227
													2.66775	0.41058	2.66775	84.2871
													2.67448	0.41268	2.67448	85.1528
													2.68122	0.41478	2.68122	86.0198
													2.68796	0.41686	2.68796	86.888
													2.69469	0.41894	2.69469	87.7573
													2.70143	0.42102	2.70143	88.6276
													2.70817	0.42308	2.70817	89.4988
													2.7149	0.42514	2.7149	90.3709
													2.72164	0.42719	2.72164	91.2437
													2.72838	0.42923	2.72838	92.1172
													2.73512	0.43126	2.73512	92.9912
													2.74185	0.43328	2.74185	93.8658
													2.74859	0.43529	2.74859	94.7407
													2.75533	0.4373	2.75533	95.616
													2.76206	0.4393	2.76206	96.4915
													2.7688	0.44129	2.7688	97.3671
													2.77554	0.44327	2.77554	98.2429
													2.78227	0.44524	2.78227	99.1186
													2.78901	0.4472	2.78901	99.9942
													2.79575	0.44915	2.79575	100.87
													2.80248	0.4511	2.80248	101.745
													2.80922	0.45303	2.80922	102.62
													2.81596	0.45496	2.81596	103.494
													2.82269	0.45688	2.82269	104.368
													2.82943	0.45878	2.82943	105.241
													2.83617	0.46068	2.83617	106.114
													2.8429	0.46257	2.8429	106.986
													2.84964	0.46445	2.84964	107.857
													2.85638	0.46632	2.85638	108.728
													2.86311	0.46818	2.86311	109.597
													2.86985	0.47003	2.86985	110.466
													2.87659	0.47187	2.87659	111.333
													2.88332	0.47371	2.88332	112.199
													2.89006	0.47553	2.89006	113.064
													2.8968	0.47734	2.8968	113.928
													2.90353	0.47915	2.90353	114.79
													2.91027	0.48094	2.91027	115.651
													2.91701	0.48272	2.91701	116.511
													2.92374	0.4845	2.92374	117.369
													2.93048	0.48626	2.93048	118.225
													2.93722	0.48802	2.93722	119.08
													2.94395	0.48976	2.94395	119.932
													2.95069	0.49149	2.95069	120.784
													2.95743	0.49322	2.95743	121.633
													2.96416	0.49494	2.96416	122.48
													2.9709	0.49664	2.9709	123.326
													2.97764	0.49834	2.97764	124.169
													2.98437	0.50002	2.98437	125.011
													2.99111	0.5017	2.99111	125.85
													2.99785	0.50336	2.99785	126.687
													3.00458	0.50502	3.00458	127.522
													3.01132	0.50666	3.01132	128.355
													3.01806	0.5083	3.01806	129.185
													3.02479	0.50993	3.02479	130.013
													3.03153	0.51154	3.03153	130.838
													3.03827	0.51315	3.03827	131.661
													3.04501	0.51475	3.04501	132.482
													3.05174	0.51633	3.05174	133.3
													3.05848	0.51791	3.05848	134.115
													3.06522	0.51948	3.06522	134.928
													3.07195	0.52103	3.07195	135.738
													3.07869	0.52258	3.07869	136.546
													3.08543	0.52412	3.08543	137.351
													3.09216	0.52565	3.09216	138.152
													3.0989	0.52717	3.0989	138.951
													3.10564	0.52867	3.10564	139.748
													3.11237	0.53017	3.11237	140.541
													3.11911	0.53166	3.11911	141.331
													3.12585	0.53314	3.12585	142.119
													3.13258	0.53461	3.13258	142.903
													3.13932	0.53607	3.13932	143.685
													3.14606	0.53752	3.14606	144.463
													3.15279	0.53896	3.15279	145.238
													3.15953	0.54039	3.15953	146.011
													3.16627	0.54181	3.16627	146.78
													3.173	0.54322	3.173	147.545
													3.17974	0.54462	3.17974	148.308
													3.18648	0.54602	3.18648	149.068
													3.19321	0.5474	3.19321	149.824
													3.19995	0.54877	3.19995	150.577
													3.20669	0.55014	3.20669	151.327
													3.21342	0.55149	3.21342	152.073
													3.22016	0.55284	3.22016	152.816
													3.2269	0.55418	3.2269	153.556
													3.23363	0.5555	3.23363	154.292
													3.24037	0.55682	3.24037	155.025
													3.24711	0.55813	3.24711	155.755
													3.25384	0.55943	3.25384	156.481
													3.26058	0.56072	3.26058	157.204
													3.26732	0.562	3.26732	157.923
													3.27405	0.56327	3.27405	158.639
													3.28079	0.56454	3.28079	159.351
													3.28753	0.56579	3.28753	160.06
													3.29426	0.56704	3.29426	160.766
													3.301	0.56827	3.301	161.468
													3.30774	0.5695	3.30774	162.166
													3.31447	0.57072	3.31447	162.861
													3.32121	0.57193	3.32121	163.553
													3.32795	0.57313	3.32795	164.24
													3.33468	0.57433	3.33468	164.925
													3.34142	0.57551	3.34142	165.605
													3.34816	0.57668	3.34816	166.283
													3.35489	0.57785	3.35489	166.956
													3.36163	0.57901	3.36163	167.626
													3.36837	0.58016	3.36837	168.293
													3.37511	0.5813	3.37511	168.956
													3.38184	0.58243	3.38184	169.615
													3.38858	0.58356	3.38858	170.271
													3.39532	0.58468	3.39532	170.923
													3.40205	0.58578	3.40205	171.571
													3.40879	0.58688	3.40879	172.216
													3.41553	0.58798	3.41553	172.858
													3.42226	0.58906	3.42226	173.495
													3.429	0.59013	3.429	174.13
													3.43574	0.5912	3.43574	174.76
													3.44247	0.59226	3.44247	175.387
													3.44921	0.59331	3.44921	176.011
													3.45595	0.59436	3.45595	176.63
													3.46268	0.59539	3.46268	177.247
													3.46942	0.59642	3.46942	177.859
													3.47616	0.59744	3.47616	178.468
													3.48289	0.59845	3.48289	179.074
													3.48963	0.59946	3.48963	179.676
													3.49637	0.60046	3.49637	180.274
													3.5031	0.60145	3.5031	180.869
													3.50984	0.60243	3.50984	181.46
													3.51658	0.6034	3.51658	182.048
													3.52331	0.60437	3.52331	182.632
													3.53005	0.60533	3.53005	183.213
													3.53679	0.60628	3.53679	183.79
													3.54352	0.60723	3.54352	184.364
													3.55026	0.60817	3.55026	184.934
													3.557	0.6091	3.557	185.501
													3.56373	0.61002	3.56373	186.064
													3.57047	0.61094	3.57047	186.623
													3.57721	0.61185	3.57721	187.179
													3.58394	0.61275	3.58394	187.732
													3.59068	0.61365	3.59068	188.281
													3.59742	0.61454	3.59742	188.827
													3.60415	0.61542	3.60415	189.37
													3.61089	0.61629	3.61089	189.909
													3.61763	0.61716	3.61763	190.444
													3.62436	0.61802	3.62436	190.976
													3.6311	0.61888	3.6311	191.505
													3.63784	0.61973	3.63784	192.03
													3.64457	0.62057	3.64457	192.552
													3.65131	0.6214	3.65131	193.071
													3.65805	0.62223	3.65805	193.586
													3.66478	0.62305	3.66478	194.098
													3.67152	0.62387	3.67152	194.607
													3.67826	0.62468	3.67826	195.112
													3.68499	0.62548	3.68499	195.614
													3.69173	0.62628	3.69173	196.113
													3.69847	0.62707	3.69847	196.608
													3.70521	0.62785	3.70521	197.101
													3.71194	0.62863	3.71194	197.589
													3.71868	0.6294	3.71868	198.075
													3.72542	0.63017	3.72542	198.558
													3.73215	0.63093	3.73215	199.037
													3.73889	0.63169	3.73889	199.513
													3.74563	0.63243	3.74563	199.986
													3.75236	0.63318	3.75236	200.456
													3.7591	0.63391	3.7591	200.923
													3.76584	0.63464	3.76584	201.386
													3.77257	0.63537	3.77257	201.847
													3.77931	0.63609	3.77931	202.304
													3.78605	0.6368	3.78605	202.758
													3.79278	0.63751	3.79278	203.209
													3.79952	0.63821	3.79952	203.657
													3.80626	0.63891	3.80626	204.102
													3.81299	0.6396	3.81299	204.544
													3.81973	0.64029	3.81973	204.983
													3.82647	0.64097	3.82647	205.419
													3.8332	0.64164	3.8332	205.853
													3.83994	0.64231	3.83994	206.283
													3.84668	0.64298	3.84668	206.71
													3.85341	0.64364	3.85341	207.134
													3.86015	0.64429	3.86015	207.555
													3.86689	0.64494	3.86689	207.974
													3.87362	0.64558	3.87362	208.389
													3.88036	0.64622	3.88036	208.802
													3.8871	0.64686	3.8871	209.211
													3.89383	0.64748	3.89383	209.618
													3.90057	0.64811	3.90057	210.023
													3.90731	0.64873	3.90731	210.424
													3.91404	0.64934	3.91404	210.822
													3.92078	0.64995	3.92078	211.218
													3.92752	0.65056	3.92752	211.611
													3.93425	0.65115	3.93425	212.001
													3.94099	0.65175	3.94099	212.389
													3.94773	0.65234	3.94773	212.773
													3.95446	0.65293	3.95446	213.156
													3.9612	0.65351	3.9612	213.535
													3.96794	0.65408	3.96794	213.912
													3.97467	0.65465	3.97467	214.286
													3.98141	0.65522	3.98141	214.657
													3.98815	0.65578	3.98815	215.026
													3.99488	0.65634	3.99488	215.392
													4.00162	0.6569	4.00162	215.756
													4.00836	0.65745	4.00836	216.117
													4.0151	0.65799	4.0151	216.476
													4.02183	0.65853	4.02183	216.832
													4.02857	0.65907	4.02857	217.185
													4.03531	0.6596	4.03531	217.536
													4.04204	0.66013	4.04204	217.885
													4.04878	0.66065	4.04878	218.231
													4.05552	0.66117	4.05552	218.574
													4.06225	0.66169	4.06225	218.915
													4.06899	0.6622	4.06899	219.254
													4.07573	0.66271	4.07573	219.59
													4.08246	0.66321	4.08246	219.924
													4.0892	0.66371	4.0892	220.256
													4.09594	0.66421	4.09594	220.585
													4.10267	0.6647	4.10267	220.911
													4.10941	0.66519	4.10941	221.236
													4.11615	0.66567	4.11615	221.558
													4.12288	0.66615	4.12288	221.878
													4.12962	0.66663	4.12962	222.195
													4.13636	0.6671	4.13636	222.511
													4.14309	0.66757	4.14309	222.824
													4.14983	0.66803	4.14983	223.134
													4.15657	0.6685	4.15657	223.443
													4.1633	0.66895	4.1633	223.749
													4.17004	0.66941	4.17004	224.053
													4.17678	0.66986	4.17678	224.355
													4.18351	0.67031	4.18351	224.655
													4.19025	0.67075	4.19025	224.953
													4.19699	0.67119	4.19699	225.248
													4.20372	0.67163	4.20372	225.541
													4.21046	0.67206	4.21046	225.833
													4.2172	0.67249	4.2172	226.122
													4.22393	0.67292	4.22393	226.409
													4.23067	0.67334	4.23067	226.694
													4.23741	0.67376	4.23741	226.977
													4.24414	0.67418	4.24414	227.258
													4.25088	0.67459	4.25088	227.537
													4.25762	0.675	4.25762	227.814
													4.26435	0.67541	4.26435	228.088
													4.27109	0.67581	4.27109	228.361
													4.27783	0.67621	4.27783	228.632
													4.28456	0.67661	4.28456	228.901
													4.2913	0.67701	4.2913	229.168
													4.29804	0.6774	4.29804	229.433
													4.30477	0.67779	4.30477	229.697
													4.31151	0.67817	4.31151	229.958
													4.31825	0.67855	4.31825	230.217
													4.32498	0.67893	4.32498	230.475
													4.33172	0.67931	4.33172	230.731
													4.33846	0.67968	4.33846	230.984
													4.3452	0.68005	4.3452	231.236
													4.35193	0.68042	4.35193	231.487
													4.35867	0.68079	4.35867	231.735
													4.36541	0.68115	4.36541	231.982
													4.37214	0.68151	4.37214	232.226
													4.37888	0.68186	4.37888	232.47
													4.38562	0.68222	4.38562	232.711
													4.39235	0.68257	4.39235	232.95
													4.39909	0.68292	4.39909	233.188
													4.40583	0.68326	4.40583	233.424
													4.41256	0.68361	4.41256	233.659
													4.4193	0.68395	4.4193	233.891
													4.42604	0.68428	4.42604	234.122
													4.43277	0.68462	4.43277	234.352
													4.43951	0.68495	4.43951	234.58
													4.44625	0.68528	4.44625	234.806
													4.45298	0.68561	4.45298	235.03
													4.45972	0.68593	4.45972	235.253
													4.46646	0.68626	4.46646	235.474
													4.47319	0.68658	4.47319	235.694
													4.47993	0.68689	4.47993	235.912
													4.48667	0.68721	4.48667	236.128
													4.4934	0.68752	4.4934	236.343
													4.50014	0.68783	4.50014	236.557
													4.50688	0.68814	4.50688	236.769
													4.51361	0.68845	4.51361	236.979
													4.52035	0.68875	4.52035	237.188
													4.52709	0.68905	4.52709	237.395
													4.53382	0.68935	4.53382	237.601
													4.54056	0.68965	4.54056	237.805
													4.5473	0.68994	4.5473	238.008
													4.55403	0.69023	4.55403	238.209
													4.56077	0.69052	4.56077	238.409
													4.56751	0.69081	4.56751	238.608
													4.57424	0.69109	4.57424	238.805
													4.58098	0.69138	4.58098	239.001
													4.58772	0.69166	4.58772	239.195
													4.59445	0.69194	4.59445	239.388
													4.60119	0.69221	4.60119	239.579
													4.60793	0.69249	4.60793	239.769
													4.61466	0.69276	4.61466	239.958
													4.6214	0.69303	4.6214	240.146
													4.62814	0.6933	4.62814	240.332
													4.63487	0.69357	4.63487	240.517
													4.64161	0.69383	4.64161	240.7
													4.64835	0.69409	4.64835	240.882
													4.65509	0.69435	4.65509	241.063
													4.66182	0.69461	4.66182	241.242
													4.66856	0.69487	4.66856	241.421
													4.6753	0.69512	4.6753	241.598
													4.68203	0.69538	4.68203	241.773
													4.68877	0.69563	4.68877	241.948
													4.69551	0.69587	4.69551	242.121
													4.70224	0.69612	4.70224	242.293
													4.70898	0.69637	4.70898	242.464
													4.71572	0.69661	4.71572	242.633
													4.72245	0.69685	4.72245	242.802
													4.72919	0.69709	4.72919	242.969
													4.73593	0.69733	4.73593	243.135
													4.74266	0.69757	4.74266	243.299
													4.7494	0.6978	4.7494	243.463
													4.75614	0.69803	4.75614	243.625
													4.76287	0.69826	4.76287	243.787
													4.76961	0.69849	4.76961	243.947
													4.77635	0.69872	4.77635	244.106
													4.78308	0.69895	4.78308	244.264
													4.78982	0.69917	4.78982	244.42
													4.79656	0.69939	4.79656	244.576
													4.80329	0.69962	4.80329	244.731
													4.81003	0.69983	4.81003	244.884
													4.81677	0.70005	4.81677	245.036
													4.8235	0.70027	4.8235	245.188
													4.83024	0.70048	4.83024	245.338
													4.83698	0.7007	4.83698	245.487
													4.84371	0.70091	4.84371	245.635
													4.85045	0.70112	4.85045	245.782
													4.85719	0.70132	4.85719	245.928
													4.86392	0.70153	4.86392	246.073
													4.87066	0.70174	4.87066	246.217
													4.8774	0.70194	4.8774	246.36
													4.88413	0.70214	4.88413	246.502
													4.89087	0.70234	4.89087	246.643
													4.89761	0.70254	4.89761	246.783
													4.90434	0.70274	4.90434	246.922
													4.91108	0.70294	4.91108	247.06
													4.91782	0.70313	4.91782	247.197
													4.92455	0.70333	4.92455	247.333
													4.93129	0.70352	4.93129	247.469
													4.93803	0.70371	4.93803	247.603
													4.94476	0.7039	4.94476	247.736
													4.9515	0.70409	4.9515	247.868
													4.95824	0.70427	4.95824	248
													4.96497	0.70446	4.96497	248.13
													4.97171	0.70464	4.97171	248.26
													4.97845	0.70482	4.97845	248.389
													4.98519	0.70501	4.98519	248.516
													4.99192	0.70519	4.99192	248.643
													4.99866	0.70536	4.99866	248.769
													5.0054	0.70554	5.0054	248.894
													5.01213	0.70572	5.01213	249.019
													5.01887	0.70589	5.01887	249.142
													5.02561	0.70607	5.02561	249.265
													5.03234	0.70624	5.03234	249.386
													5.03908	0.70641	5.03908	249.507
													5.04582	0.70658	5.04582	249.627
													5.05255	0.70675	5.05255	249.746
													5.05929	0.70692	5.05929	249.865
													5.06603	0.70708	5.06603	249.982
													5.07276	0.70725	5.07276	250.099
													5.0795	0.70741	5.0795	250.215
													5.08624	0.70757	5.08624	250.33
													5.09297	0.70774	5.09297	250.444
													5.09971	0.7079	5.09971	250.558
													5.10645	0.70805	5.10645	250.671
													5.11318	0.70821	5.11318	250.783
													5.11992	0.70837	5.11992	250.894
													5.12666	0.70853	5.12666	251.004
													5.13339	0.70868	5.13339	251.114
													5.14013	0.70883	5.14013	251.223
													5.14687	0.70899	5.14687	251.331
													5.1536	0.70914	5.1536	251.439
													5.16034	0.70929	5.16034	251.546
													5.16708	0.70944	5.16708	251.652
													5.17381	0.70959	5.17381	251.757
													5.18055	0.70973	5.18055	251.861
													5.18729	0.70988	5.18729	251.965
													5.19402	0.71003	5.19402	252.068
													5.20076	0.71017	5.20076	252.171
													5.2075	0.71031	5.2075	252.273
													5.21423	0.71046	5.21423	252.374
													5.22097	0.7106	5.22097	252.474
													5.22771	0.71074	5.22771	252.574
													5.23444	0.71088	5.23444	252.673
													5.24118	0.71101	5.24118	252.771
													5.24792	0.71115	5.24792	252.869
													5.25465	0.71129	5.25465	252.966
													5.26139	0.71142	5.26139	253.062
													5.26813	0.71156	5.26813	253.158
													5.27486	0.71169	5.27486	253.253
													5.2816	0.71182	5.2816	253.347
													5.28834	0.71196	5.28834	253.441
													5.29508	0.71209	5.29508	253.534
													5.30181	0.71222	5.30181	253.627
													5.30855	0.71235	5.30855	253.719
													5.31529	0.71247	5.31529	253.81
													5.32202	0.7126	5.32202	253.901
													5.32876	0.71273	5.32876	253.991
													5.3355	0.71285	5.3355	254.08
													5.34223	0.71298	5.34223	254.169
													5.34897	0.7131	5.34897	254.257
													5.35571	0.71323	5.35571	254.345
													5.36244	0.71335	5.36244	254.432
													5.36918	0.71347	5.36918	254.519
													5.37592	0.71359	5.37592	254.605
													5.38265	0.71371	5.38265	254.69
													5.38939	0.71383	5.38939	254.775
													5.39613	0.71395	5.39613	254.859
													5.40286	0.71406	5.40286	254.943
													5.4096	0.71418	5.4096	255.026
													5.41634	0.71429	5.41634	255.108
													5.42307	0.71441	5.42307	255.19
													5.42981	0.71452	5.42981	255.272
													5.43655	0.71464	5.43655	255.353
													5.44328	0.71475	5.44328	255.433
													5.45002	0.71486	5.45002	255.513
													5.45676	0.71497	5.45676	255.592
													5.46349	0.71508	5.46349	255.671
													5.47023	0.71519	5.47023	255.749
													5.47697	0.7153	5.47697	255.827
													5.4837	0.71541	5.4837	255.904
													5.49044	0.71552	5.49044	255.981
													5.49718	0.71562	5.49718	256.057
													5.50391	0.71573	5.50391	256.133
													5.51065	0.71583	5.51065	256.208
													5.51739	0.71594	5.51739	256.283
													5.52412	0.71604	5.52412	256.357
													5.53086	0.71614	5.53086	256.431
													5.5376	0.71625	5.5376	256.505
													5.54433	0.71635	5.54433	256.577
													5.55107	0.71645	5.55107	256.65
													5.55781	0.71655	5.55781	256.722
													5.56454	0.71665	5.56454	256.793
													5.57128	0.71675	5.57128	256.864
													5.57802	0.71685	5.57802	256.934
													5.58475	0.71694	5.58475	257.004
													5.59149	0.71704	5.59149	257.074
													5.59823	0.71714	5.59823	257.143
													5.60496	0.71723	5.60496	257.212
													5.6117	0.71733	5.6117	257.28
													5.61844	0.71742	5.61844	257.348
													5.62518	0.71752	5.62518	257.415
													5.63191	0.71761	5.63191	257.482
													5.63865	0.7177	5.63865	257.549
													5.64539	0.71779	5.64539	257.615
													5.65212	0.71789	5.65212	257.68
													5.65886	0.71798	5.65886	257.745
													5.6656	0.71807	5.6656	257.81
													5.67233	0.71816	5.67233	257.875
													5.67907	0.71825	5.67907	257.938
													5.68581	0.71833	5.68581	258.002
													5.69254	0.71842	5.69254	258.065
													5.69928	0.71851	5.69928	258.128
													5.70602	0.7186	5.70602	258.19
													5.71275	0.71868	5.71275	258.252
													5.71949	0.71877	5.71949	258.314
													5.72623	0.71885	5.72623	258.375
													5.73296	0.71894	5.73296	258.436
													5.7397	0.71902	5.7397	258.496
													5.74644	0.7191	5.74644	258.556
													5.75317	0.71919	5.75317	258.615
													5.75991	0.71927	5.75991	258.675
													5.76665	0.71935	5.76665	258.733
													5.77338	0.71943	5.77338	258.792
													5.78012	0.71951	5.78012	258.85
													5.78686	0.71959	5.78686	258.908
													5.79359	0.71967	5.79359	258.965
													5.80033	0.71975	5.80033	259.022
													5.80707	0.71983	5.80707	259.079
													5.8138	0.71991	5.8138	259.135
													5.82054	0.71999	5.82054	259.191
													5.82728	0.72006	5.82728	259.247
													5.83401	0.72014	5.83401	259.302
													5.84075	0.72022	5.84075	259.357
													5.84749	0.72029	5.84749	259.411
													5.85422	0.72037	5.85422	259.465
													5.86096	0.72044	5.86096	259.519
													5.8677	0.72052	5.8677	259.573
													5.87443	0.72059	5.87443	259.626
													5.88117	0.72066	5.88117	259.679
													5.88791	0.72074	5.88791	259.731
													5.89464	0.72081	5.89464	259.783
													5.90138	0.72088	5.90138	259.835
													5.90812	0.72095	5.90812	259.887
													5.91485	0.72102	5.91485	259.938
													5.92159	0.72109	5.92159	259.989
													5.92833	0.72117	5.92833	260.039
													5.93507	0.72123	5.93507	260.09
													5.9418	0.7213	5.9418	260.14
													5.94854	0.72137	5.94854	260.189
													5.95528	0.72144	5.95528	260.239
													5.96201	0.72151	5.96201	260.288
													5.96875	0.72158	5.96875	260.336
													5.97549	0.72164	5.97549	260.385
													5.98222	0.72171	5.98222	260.433
													5.98896	0.72178	5.98896	260.481
													5.9957	0.72184	5.9957	260.528
													6.00243	0.72191	6.00243	260.576
													6.00917	0.72197	6.00917	260.622
													6.01591	0.72204	6.01591	260.669
													6.02264	0.7221	6.02264	260.716
													6.02938	0.72217	6.02938	260.762
													6.03612	0.72223	6.03612	260.807
													6.04285	0.72229	6.04285	260.853
													6.04959	0.72235	6.04959	260.898
													6.05633	0.72242	6.05633	260.943
													6.06306	0.72248	6.06306	260.988
													6.0698	0.72254	6.0698	261.032
													6.07654	0.7226	6.07654	261.076
													6.08327	0.72266	6.08327	261.12
													6.09001	0.72272	6.09001	261.164
													6.09675	0.72278	6.09675	261.207
													6.10348	0.72284	6.10348	261.25
													6.11022	0.7229	6.11022	261.293
													6.11696	0.72296	6.11696	261.336
													6.12369	0.72302	6.12369	261.378
													6.13043	0.72308	6.13043	261.42
													6.13717	0.72313	6.13717	261.462
													6.1439	0.72319	6.1439	261.503
													6.15064	0.72325	6.15064	261.545
													6.15738	0.72331	6.15738	261.586
													6.16411	0.72336	6.16411	261.627
													6.17085	0.72342	6.17085	261.667
													6.17759	0.72347	6.17759	261.707
													6.18432	0.72353	6.18432	261.747
													6.19106	0.72358	6.19106	261.787
													6.1978	0.72364	6.1978	261.827
													6.20453	0.72369	6.20453	261.866
													6.21127	0.72375	6.21127	261.905
													6.21801	0.7238	6.21801	261.944
													6.22474	0.72385	6.22474	261.983
													6.23148	0.72391	6.23148	262.021
													6.23822	0.72396	6.23822	262.059
													6.24495	0.72401	6.24495	262.097
													6.25169	0.72406	6.25169	262.135
													6.25843	0.72412	6.25843	262.173
													6.26517	0.72417	6.26517	262.21
													6.2719	0.72422	6.2719	262.247
													6.27864	0.72427	6.27864	262.284
													6.28538	0.72432	6.28538	262.32
													6.29211	0.72437	6.29211	262.357
													6.29885	0.72442	6.29885	262.393
													6.30559	0.72447	6.30559	262.429
													6.31232	0.72452	6.31232	262.465
													6.31906	0.72457	6.31906	262.5
													6.3258	0.72462	6.3258	262.536
													6.33253	0.72467	6.33253	262.571
													6.33927	0.72471	6.33927	262.606
													6.34601	0.72476	6.34601	262.64
													6.35274	0.72481	6.35274	262.675
													6.35948	0.72486	6.35948	262.709
													6.36622	0.7249	6.36622	262.743
													6.37295	0.72495	6.37295	262.777
													6.37969	0.725	6.37969	262.811
													6.38643	0.72504	6.38643	262.844
													6.39316	0.72509	6.39316	262.878
													6.3999	0.72514	6.3999	262.911
													6.40664	0.72518	6.40664	262.944
													6.41337	0.72523	6.41337	262.976
													6.42011	0.72527	6.42011	263.009
													6.42685	0.72532	6.42685	263.041
													6.43358	0.72536	6.43358	263.073
													6.44032	0.7254	6.44032	263.105
													6.44706	0.72545	6.44706	263.137
													6.45379	0.72549	6.45379	263.169
													6.46053	0.72553	6.46053	263.2
													6.46727	0.72558	6.46727	263.231
													6.474	0.72562	6.474	263.263
													6.48074	0.72566	6.48074	263.293
													6.48748	0.72571	6.48748	263.324
													6.49421	0.72575	6.49421	263.355
													6.50095	0.72579	6.50095	263.385
													6.50769	0.72583	6.50769	263.415
													6.51442	0.72587	6.51442	263.445
													6.52116	0.72591	6.52116	263.475
													6.5279	0.72595	6.5279	263.505
													6.53463	0.72599	6.53463	263.534
													6.54137	0.72604	6.54137	263.563
													6.54811	0.72608	6.54811	263.593
													6.55484	0.72612	6.55484	263.622
													6.56158	0.72615	6.56158	263.65
													6.56832	0.72619	6.56832	263.679
													6.57506	0.72623	6.57506	263.708
													6.58179	0.72627	6.58179	263.736
													6.58853	0.72631	6.58853	263.764
													6.59527	0.72635	6.59527	263.792
													6.602	0.72639	6.602	263.82
													6.60874	0.72643	6.60874	263.848
													6.61548	0.72646	6.61548	263.875
													6.62221	0.7265	6.62221	263.902
													6.62895	0.72654	6.62895	263.93
													6.63569	0.72658	6.63569	263.957
													6.64242	0.72661	6.64242	263.984
													6.64916	0.72665	6.64916	264.01
													6.6559	0.72669	6.6559	264.037
													6.66263	0.72672	6.66263	264.063
													6.66937	0.72676	6.66937	264.09
													6.67611	0.7268	6.67611	264.116
													6.68284	0.72683	6.68284	264.142
													6.68958	0.72687	6.68958	264.168
													6.69632	0.7269	6.69632	264.193
													6.70305	0.72694	6.70305	264.219
													6.70979	0.72697	6.70979	264.245
													6.71653	0.72701	6.71653	264.27
													6.72326	0.72704	6.72326	264.295
													6.73	0.72708	6.73	264.32

[truncated: 7 more sheets: fig 5d, fig 5e, fig 5f, fig 5g, fig 5h, fig 6a, fig 6b]
